# Supplementary material for: Endothelial cells release microvesicles that harbour multivesicular bodies and secrete exosomes
Source: J Extracell Biol. 2023 Mar 30;2(4):e79. doi: 10.1002/jex2.79 (PMC11080864; doi:10.1002/jex2.79)
Supplement: Supplementary file 2 — Supplemental Movies [file JEX2-2-e79-s002.zip]

Archive with 7 entries (7 files):
- SupplMov1.avi
- SupplMov2.avi
- SupplMov3.avi
- SupplMov4.avi
- SupplMov5.avi
- SupplMov6.avi
- SupplMov7.avi
